# Supplementary material for: Interrogating Genomes and Geography to Unravel Multiyear Vesicular Stomatitis Epizootics
Source: Viruses. 2024 Jul 11;16(7):1118. doi: 10.3390/v16071118 (PMC11281362; doi:10.3390/v16071118)
Supplement: Supplementary file 1 [file viruses-16-01118-s001.zip]

Archive with 1 entries (1 files):
- viruses-3060451-supplementary.xlsx
