# Supplementary material for: Interrogating Genomes and Geography to Unravel Multiyear Vesicular Stomatitis Epizootics
Source: Viruses. 2024 Jul 11;16(7):1118. doi: 10.3390/v16071118 (PMC11281362; doi:10.3390/v16071118)
Supplement: Supplementary file 1 [file viruses-16-01118-s001.zip › viruses-3060451-supplementary.xlsx]

## Sheet: Sheet1
sequence_name	collection_date	country	state	county	host	GenBank_Accession	SRA_Accession
NJ0116COB	2016-01-29	United States	Colorado	Yuma	Bovine	OP971456	SAMN32126714
NJ1215NEB	2015-12-06	United States	Nebraska	Logan	Bovine	OP971455	SAMN32126713
NJ1115COB7	2015-11-16	United States	Colorado	Garfield	Bovine	OP971454	SAMN32126712
NJ1115COB2	2015-11-10	United States	Colorado	Eagle	Bovine	OP971452	SAMN32126710
NJ1115COB3	2015-11-10	United States	Colorado	Eagle	Bovine	OP971453	SAMN32126711
NJ1115COE6	2015-11-09	United States	Colorado	El Paso	Equine	OP971499	SAMN32116139
NJ1115COB1	2015-11-05	United States	Colorado	Garfield	Bovine	OP971451	SAMN32126709
NJ1115COE5	2015-11-04	United States	Colorado	Elbert	Equine	OP971498	SAMN32116138
NJ1115COE4	2015-11-02	United States	Colorado	El Paso	Equine	OP971497	SAMN32116137
NJ1115COE1	2015-11-01	United States	Colorado	Elbert	Equine	OP971494	SAMN32116134
NJ1115COE2	2015-11-01	United States	Colorado	Elbert	Equine	OP971495	SAMN32116135
NJ1115COE3	2015-11-01	United States	Colorado	Elbert	Equine	OP971496	SAMN32116136
NJ1015COB4	2015-10-30	United States	Colorado	Delta	Bovine	OP971443	SAMN32126621
NJ1015SDB3	2015-10-28	United States	South Dakota	Lawrence	Bovine	OP971448	SAMN32126706
NJ1015COE11	2015-10-28	United States	Colorado	Garfield	Equine	OP971493	SAMN32116133
NJ1015SDB2	2015-10-26	United States	South Dakota	Fall River	Bovine	OP971447	SAMN32126705
NJ1015SDB1	2015-10-21	United States	South Dakota	Custer	Bovine	OP971446	SAMN32126704
NJ1015COE10	2015-10-21	United States	Colorado	Elbert	Equine	OP971492	SAMN32115991
NJ1015WYE	2015-10-20	United States	Wyoming	Crook	Equine	OP971450	SAMN32126708
NJ1015COE9	2015-10-15	United States	Colorado	El Paso	Equine	OP971491	SAMN32115990
NJ1015UTB	2015-10-13	United States	Utah	Uintah	Bovine	OP971449	SAMN32126707
NJ1015COE6	2015-10-12	United States	Colorado	El Paso	Equine	OP971488	SAMN32115987
NJ1015COE7	2015-10-12	United States	Colorado	El Paso	Equine	OP971489	SAMN32115988
NJ1015COE8	2015-10-12	United States	Colorado	Garfield	Equine	OP971490	SAMN32115989
NJ1015COB1	2015-10-09	United States	Colorado	Mesa	Bovine	OP971442	SAMN32126620
NJ1015COE5	2015-10-08	United States	Colorado	Broomfield	Equine	OP971487	SAMN32115986
NJ1015COE4	2015-10-07	United States	Colorado	Fremont	Equine	OP971486	SAMN32115985
NJ1015COE1	2015-10-06	United States	Colorado	El Paso	Equine	OP971483	SAMN32115982
NJ1015COE2	2015-10-06	United States	Colorado	Douglas	Equine	OP971484	SAMN32115983
NJ1015COE3	2015-10-06	United States	Colorado	Mesa	Equine	OP971485	SAMN32115984
NJ1015NEE	2015-10-03	United States	Nebraska	Banner	Equine	OP971445	SAMN32126703
NJ1015NEB	2015-10-01	United States	Nebraska	Scotts Bluff	Bovine	OP971444	SAMN32126702
NJ0915COE10	2015-09-30	United States	Colorado	Garfield	Equine	OP971482	SAMN32115981
NJ0915COE9	2015-09-29	United States	Colorado	Fremont	Equine	OP971481	SAMN32115980
NJ0915NEB2	2015-09-28	United States	Nebraska	Scotts Bluff	Bovine	OP971424	SAMN32126602
NJ0915COE8	2015-09-27	United States	Colorado	Morgan	Equine	OP971480	SAMN32115979
NJ0915WYB5	2015-09-23	United States	Wyoming	Converse	Bovine	OP971440	SAMN32126618
NJ0915COE7	2015-09-20	United States	Colorado	Moffat	Equine	OP971479	SAMN32115978
NJ0915NEB1	2015-09-19	United States	Nebraska	Scotts Bluff	Bovine	OP971423	SAMN32126601
NJ0915COB6	2015-09-18	United States	Colorado	Weld	Bovine	OP971422	SAMN32126600
NJ0915COE6	2015-09-17	United States	Colorado	Boulder	Equine	OP971478	SAMN32115977
NJ0915COB4	2015-09-16	United States	Colorado	Mineral	Bovine	OP971420	SAMN32126598
NJ0915COB5	2015-09-16	United States	Colorado	Mineral	Bovine	OP971421	SAMN32126599
NJ0915NEE8	2015-09-16	United States	Nebraska	Lincoln	Equine	OP971432	SAMN32126610
NJ0915WYB2	2015-09-16	United States	Wyoming	Albany	Bovine	OP971437	SAMN32126615
NJ0915WYB3	2015-09-16	United States	Wyoming	Converse	Bovine	OP971438	SAMN32126616
NJ0915WYB4	2015-09-16	United States	Wyoming	Converse	Bovine	OP971439	SAMN32126617
NJ0915COE5	2015-09-16	United States	Colorado	Weld	Equine	OP971477	SAMN32115976
NJ0915NEE6	2015-09-15	United States	Nebraska	Scotts Bluff	Equine	OP971430	SAMN32126608
NJ0915NEE7	2015-09-15	United States	Nebraska	Scotts Bluff	Equine	OP971431	SAMN32126609
NJ0915WYB1	2015-09-15	United States	Wyoming	Converse	Bovine	OP971436	SAMN32126614
NJ0915NEE5	2015-09-11	United States	Nebraska	Scotts Bluff	Equine	OP971429	SAMN32126607
NJ0915WYE	2015-09-11	United States	Wyoming	Natrona	Equine	OP971441	SAMN32126619
NJ0915NEE3	2015-09-09	United States	Nebraska	Scotts Bluff	Equine	OP971427	SAMN32126605
NJ0915NEE4	2015-09-09	United States	Nebraska	Scotts Bluff	Equine	OP971428	SAMN32126606
NJ0915NEE1	2015-09-08	United States	Nebraska	Scotts Bluff	Equine	OP971425	SAMN32126603
NJ0915NEE2	2015-09-08	United States	Nebraska	Scotts Bluff	Equine	OP971426	SAMN32126604
NJ0915UTB	2015-09-08	United States	Utah	Uintah	Bovine	OP971435	SAMN32126613
NJ0915COE4	2015-09-07	United States	Colorado	Routt	Equine	OP971476	SAMN32115975
NJ0915COB2	2015-09-02	United States	Colorado	Conejos	Bovine	OP971418	SAMN32126596
NJ0915COB3	2015-09-02	United States	Colorado	Conejos	Bovine	OP971419	SAMN32126597
NJ0915SDB1	2015-09-01	United States	South Dakota	Lawrence	Bovine	OP971433	SAMN32126611
NJ0915SDB2	2015-09-01	United States	South Dakota	Lawrence	Bovine	OP971434	SAMN32126612
NJ0915COE1	2015-09-01	United States	Colorado	Weld	Equine	OP971473	SAMN32115688
NJ0915COE2	2015-09-01	United States	Colorado	Douglas	Equine	OP971474	SAMN32115689
NJ0915COE3	2015-09-01	United States	Colorado	Mesa	Equine	OP971475	SAMN32115974
NJ0815COE11	2015-08-31	United States	Colorado	Mesa	Equine	OP971472	SAMN32115687
NJ0815SDE2	2015-08-28	United States	South Dakota	Fall River	Equine	OP971414	SAMN32126592
NJ0815SDB	2015-08-27	United States	South Dakota	Lawrence	Bovine	OP971412	SAMN32126590
NJ0815COB4	2015-08-26	United States	Colorado	Rio Grande	Bovine	OP971410	SAMN32126588
NJ0815WYE2	2015-08-26	United States	Wyoming	Platte	Equine	OP971417	SAMN32126595
NJ0815COE9	2015-08-25	United States	Colorado	Boulder	Equine	OP971470	SAMN32115685
NJ0815COE10	2015-08-25	United States	Colorado	Montrose	Equine	OP971471	SAMN32115686
NJ0815COE8	2015-08-24	United States	Colorado	Boulder	Equine	OP971469	SAMN32115684
NJ0815COE5	2015-08-23	United States	Colorado	Rio Blanco	Equine	OP971466	SAMN32115681
NJ0815COE6	2015-08-23	United States	Colorado	Mesa	Equine	OP971467	SAMN32115682
NJ0815COE7	2015-08-23	United States	Colorado	Mesa	Equine	OP971468	SAMN32115683
NJ0815WYE1	2015-08-21	United States	Wyoming	Albany	Equine	OP971416	SAMN32126594
NJ0815COE4	2015-08-19	United States	Colorado	Montrose	Equine	OP971465	SAMN32115680
NJ0815COB3	2015-08-14	United States	Colorado	Delta	Bovine	OP971409	SAMN32126587
NJ0815COB2	2015-08-13	United States	Colorado	Rio Grande	Bovine	OP971408	SAMN32126586
NJ0815NMB	2015-08-12	United States	New Mexico	Santa Fe	Bovine	OP971411	SAMN32126589
NJ0815COE3	2015-08-11	United States	Colorado	Jefferson	Equine	OP971464	SAMN32115679
NJ0815UTB	2015-08-06	United States	Utah	Grand	Bovine	OP971415	SAMN32126593
NJ0815COB1	2015-08-04	United States	Colorado	Delta	Bovine	OP971407	SAMN32126585
NJ0815COE2	2015-08-03	United States	Colorado	Delta	Equine	OP971463	SAMN32115678
NJ0815SDE1	2015-08-02	United States	South Dakota	Meade	Equine	OP971413	SAMN32126591
NJ0815COE1	2015-08-02	United States	Colorado	Mesa	Equine	OP971462	SAMN32115677
NJ0715UTB	2015-07-30	United States	Utah	San Juan	Bovine	OP971404	SAMN32118289
NJ0715WYE2	2015-07-30	United States	Wyoming	Goshen	Equine	OP971406	SAMN32118291
NJ0715WYE1	2015-07-20	United States	Wyoming	Goshen	Equine	OP971405	SAMN32118290
NJ0715COE6	2015-07-18	United States	Colorado	Delta	Equine	OP971461	SAMN32115676
NJ0715COE5	2015-07-13	United States	Colorado	Montezuma	Equine	OP971460	SAMN32115675
NJ0715COE4	2015-07-12	United States	Colorado	Larimer	Equine	OP971459	SAMN32115674
NJ0715COE1	2015-07-01	United States	Colorado	Montrose	Equine	OP971402	SAMN32118287
NJ0715COE2	2015-07-01	United States	Colorado	Montrose	Equine	OP971403	SAMN32118288
NJ0715COE3	2015-07-01	United States	Colorado	Montezuma	Equine	OP971458	SAMN32115673
NJ0615COE	2015-06-30	United States	Colorado	Montezuma	Equine	OP971457	SAMN32115672
NJ0515TXE	2015-05-19	United States	Texas	Reeves	Equine	OP971401	SAMN32118286
NJ0515AZE	2015-05-11	United States	Arizona	Maricopa	Equine	OP971400	SAMN32118285
NJ0415UTE	2015-04-28	United States	Utah	Kane	Equine	OP971399	SAMN32118284
NJ1114NEB	2014-11-21	United States	Nebraska	Wheeler	Bovine	OP971398	SAMN32118283
NJ1114COE2	2014-11-19	United States	Colorado	Fremont	Equine	OP971397	SAMN32118282
NJ1114COB	2014-11-05	United States	Colorado	Morgan	Bovine	OP971396	SAMN32118281
NJ1014COB7	2014-10-24	United States	Colorado	Larimer	Bovine	OP971386	SAMN32118271
NJ1014COB6	2014-10-21	United States	Colorado	Logan	Bovine	OP971385	SAMN32118270
NJ1014COB2	2014-10-20	United States	Colorado	Weld	Bovine	OP971381	SAMN32118266
NJ1014COB3	2014-10-20	United States	Colorado	Weld	Bovine	OP971382	SAMN32118267
NJ1014COB4	2014-10-20	United States	Colorado	Weld	Bovine	OP971383	SAMN32118268
NJ1014COB5	2014-10-20	United States	Colorado	Weld	Bovine	OP971384	SAMN32118269
NJ1014COE10	2014-10-19	United States	Colorado	Arapahoe	Equine	OP971395	SAMN32118280
NJ1014COE9	2014-10-17	United States	Colorado	Fremont	Equine	OP971394	SAMN32118279
NJ1014COB1	2014-10-07	United States	Colorado	Morgan	Bovine	OP971380	SAMN32118265
NJ1014COE7	2014-10-07	United States	Colorado	El Paso	Equine	OP971392	SAMN32118277
NJ1014COE8	2014-10-07	United States	Colorado	El Paso	Equine	OP971393	SAMN32118278
NJ1014COE3	2014-10-03	United States	Colorado	Pueblo	Equine	OP971388	SAMN32118273
NJ1014COE4	2014-10-03	United States	Colorado	Logan	Equine	OP971389	SAMN32118274
NJ1014COE5	2014-10-03	United States	Colorado	Logan	Equine	OP971390	SAMN32118275
NJ1014COE6	2014-10-03	United States	Colorado	Logan	Equine	OP971391	SAMN32118276
NJ1014COE1	2014-10-01	United States	Colorado	Fremont	Equine	OP971387	SAMN32118272
NJ0914COE13	2014-09-29	United States	Colorado	Pueblo	Equine	OP971378	SAMN32118263
NJ0914COE14	2014-09-29	United States	Colorado	Pueblo	Equine	OP971379	SAMN32118264
NJ0914COB1	2014-09-18	United States	Colorado	Weld	Bovine	OP971363	SAMN32117556
NJ0914COB2	2014-09-18	United States	Colorado	Weld	Bovine	OP971364	SAMN32117557
NJ0914COB3	2014-09-18	United States	Colorado	Weld	Bovine	OP971365	SAMN32117558
NJ0914COE11	2014-09-16	United States	Colorado	Pueblo	Equine	OP971376	SAMN32118261
NJ0914COE12	2014-09-16	United States	Colorado	Pueblo	Equine	OP971377	SAMN32118262
NJ0914COE10	2014-09-12	United States	Colorado	Larimer	Equine	OP971375	SAMN32118260
NJ0914COE8	2014-09-11	United States	Colorado	Pueblo	Equine	OP971373	SAMN32118258
NJ0914COE9	2014-09-11	United States	Colorado	Pueblo	Equine	OP971374	SAMN32118259
NJ0914COE7	2014-09-09	United States	Colorado	Larimer	Equine	OP971372	SAMN32118257
NJ0914COE5	2014-09-08	United States	Colorado	Pueblo	Equine	OP971370	SAMN32118255
NJ0914COE6	2014-09-08	United States	Colorado	Pueblo	Equine	OP971371	SAMN32118256
NJ0914COE1	2014-09-03	United States	Colorado	Douglas	Equine	OP971366	SAMN32117559
NJ0914COE2	2014-09-02	United States	Colorado	Logan	Equine	OP971367	SAMN32117560
NJ0914COE3	2014-09-02	United States	Colorado	Logan	Equine	OP971368	SAMN32117561
NJ0914COE4	2014-09-02	United States	Colorado	Larimer	Equine	OP971369	SAMN32117562
NJ0814COE53	2014-08-30	United States	Colorado	Larimer	Equine	OP971362	SAMN32117555
NJ0814COE51	2014-08-28	United States	Colorado	Arapahoe	Equine	OP971360	SAMN32117553
NJ0814COE52	2014-08-28	United States	Colorado	Arapahoe	Equine	OP971361	SAMN32117554
NJ0814COE48	2014-08-25	United States	Colorado	Morgan	Equine	OP971357	SAMN32117550
NJ0814COE49	2014-08-25	United States	Colorado	Morgan	Equine	OP971358	SAMN32117551
NJ0814COE50	2014-08-25	United States	Colorado	Weld	Equine	OP971359	SAMN32117552
NJ0814COE45	2014-08-22	United States	Colorado	Boulder	Equine	OP971354	SAMN32117547
NJ0814COE46	2014-08-22	United States	Colorado	Larimer	Equine	OP971355	SAMN32117548
NJ0814COE47	2014-08-22	United States	Colorado	Larimer	Equine	OP971356	SAMN32117549
NJ0814COE43	2014-08-20	United States	Colorado	Jefferson	Equine	OP971352	SAMN32117545
NJ0814COE44	2014-08-20	United States	Colorado	Jefferson	Equine	OP971353	SAMN32117546
NJ0814COE39	2014-08-19	United States	Colorado	Jefferson	Equine	OP971348	SAMN32117541
NJ0814COE40	2014-08-19	United States	Colorado	Jefferson	Equine	OP971349	SAMN32117542
NJ0814COE41	2014-08-19	United States	Colorado	Jefferson	Equine	OP971350	SAMN32117543
NJ0814COE42	2014-08-19	United States	Colorado	Jefferson	Equine	OP971351	SAMN32117544
NJ0814COE37	2014-08-18	United States	Colorado	Larimer	Equine	OP971346	SAMN32117539
NJ0814COE36	2014-08-16	United States	Colorado	Larimer	Equine	OP971345	SAMN32117538
NJ0814COE38	2014-08-16	United States	Colorado	Larimer	Equine	OP971347	SAMN32117540
NJ0814COE32	2014-08-15	United States	Colorado	Boulder	Equine	OP971341	SAMN32117534
NJ0814COE33	2014-08-15	United States	Colorado	Weld	Equine	OP971342	SAMN32117535
NJ0814COE34	2014-08-15	United States	Colorado	Larimer	Equine	OP971343	SAMN32117536
NJ0814COE35	2014-08-13	United States	Colorado	Jefferson	Equine	OP971344	SAMN32117537
NJ0814COE27	2014-08-12	United States	Colorado	Larimer	Equine	OP971336	SAMN32117529
NJ0814COE29	2014-08-12	United States	Colorado	Adams	Equine	OP971338	SAMN32117531
NJ0814COE30	2014-08-12	United States	Colorado	Larimer	Equine	OP971339	SAMN32117532
NJ0814COE31	2014-08-12	United States	Colorado	Larimer	Equine	OP971340	SAMN32117533
NJ0814COE24	2014-08-11	United States	Colorado	Adams	Equine	OP971333	SAMN32117526
NJ0814COE25	2014-08-11	United States	Colorado	Adams	Equine	OP971334	SAMN32117527
NJ0814COE26	2014-08-11	United States	Colorado	Larimer	Equine	OP971335	SAMN32117528
NJ0814COE23	2014-08-09	United States	Colorado	Adams	Equine	OP971332	SAMN32117454
NJ0814COE28	2014-08-09	United States	Colorado	Larimer	Equine	OP971337	SAMN32117530
NJ0814COE21	2014-08-08	United States	Colorado	Boulder	Equine	OP971330	SAMN32117452
NJ0814COE20	2014-08-07	United States	Colorado	Larimer	Equine	OP971329	SAMN32117451
NJ0814COE22	2014-08-07	United States	Colorado	Larimer	Equine	OP971331	SAMN32117453
NJ0814COE19	2014-08-06	United States	Colorado	Larimer	Equine	OP971328	SAMN32117450
NJ0814COE13	2014-08-05	United States	Colorado	Weld	Equine	OP971323	SAMN32117445
NJ0814COE15	2014-08-05	United States	Colorado	Weld	Equine	OP971325	SAMN32117447
NJ0814COE16	2014-08-05	United States	Colorado	Jefferson	Equine	OP971326	SAMN32117448
NJ0814COE17	2014-08-05	United States	Colorado	Larimer	Equine	OP971327	SAMN32117449
NJ0814COB	2014-08-04	United States	Colorado	Boulder	Bovine	OP971310	SAMN32117432
NJ0814COE6	2014-08-04	United States	Colorado	Boulder	Equine	OP971316	SAMN32117438
NJ0814COE7	2014-08-04	United States	Colorado	Boulder	Equine	OP971317	SAMN32117439
NJ0814COE8	2014-08-04	United States	Colorado	Larimer	Equine	OP971318	SAMN32117440
NJ0814COE9	2014-08-04	United States	Colorado	Larimer	Equine	OP971319	SAMN32117441
NJ0814COE10	2014-08-04	United States	Colorado	Larimer	Equine	OP971320	SAMN32117442
NJ0814COE11	2014-08-04	United States	Colorado	Larimer	Equine	OP971321	SAMN32117443
NJ0814COE14	2014-08-04	United States	Colorado	Weld	Equine	OP971324	SAMN32117446
NJ0814COE1	2014-08-01	United States	Colorado	Larimer	Equine	OP971311	SAMN32117433
NJ0814COE2	2014-08-01	United States	Colorado	Boulder	Equine	OP971312	SAMN32117434
NJ0814COE3	2014-08-01	United States	Colorado	Weld	Equine	OP971313	SAMN32117435
NJ0814COE4	2014-08-01	United States	Colorado	Weld	Equine	OP971314	SAMN32117436
NJ0814COE5	2014-08-01	United States	Colorado	Douglas	Equine	OP971315	SAMN32117437
NJ0814COE12	2014-08-01	United States	Colorado	Weld	Equine	OP971322	SAMN32117444
NJ0714COE29	2014-07-31	United States	Colorado	Boulder	Equine	OP971295	SAMN32117099
NJ0714COE30	2014-07-31	United States	Colorado	Larimer	Equine	OP971296	SAMN32117418
NJ0714COE31	2014-07-31	United States	Colorado	Larimer	Equine	OP971297	SAMN32117419
NJ0714COE32	2014-07-31	United States	Colorado	Larimer	Equine	OP971298	SAMN32117420
NJ0714COE33	2014-07-31	United States	Colorado	Larimer	Equine	OP971299	SAMN32117421
NJ0714COE25	2014-07-30	United States	Colorado	Boulder	Equine	OP971291	SAMN32117095
NJ0714COE26	2014-07-30	United States	Colorado	Weld	Equine	OP971292	SAMN32117096
NJ0714COE28	2014-07-30	United States	Colorado	Boulder	Equine	OP971294	SAMN32117098
NJ0714COE22	2014-07-29	United States	Colorado	Larimer	Equine	OP971288	SAMN32117092
NJ0714COE23	2014-07-29	United States	Colorado	Larimer	Equine	OP971289	SAMN32117093
NJ0714COE24	2014-07-29	United States	Colorado	Weld	Equine	OP971290	SAMN32117094
NJ0714TXE8	2014-07-29	United States	Texas	Travis	Equine	OP971309	SAMN32117431
NJ0714COE27	2014-07-28	United States	Colorado	Weld	Equine	OP971293	SAMN32117097
NJ0714TXE6	2014-07-28	United States	Texas	Falls	Equine	OP971307	SAMN32117429
NJ0714TXE7	2014-07-28	United States	Texas	Falls	Equine	OP971308	SAMN32117430
NJ0714COE13	2014-07-25	United States	Colorado	Weld	Equine	OP971279	SAMN32117083
NJ0714COE15	2014-07-25	United States	Colorado	Weld	Equine	OP971281	SAMN32117085
NJ0714COE16	2014-07-25	United States	Colorado	Weld	Equine	OP971282	SAMN32117086
NJ0714COE17	2014-07-25	United States	Colorado	Weld	Equine	OP971283	SAMN32117087
NJ0714COE18	2014-07-25	United States	Colorado	Weld	Equine	OP971284	SAMN32117088
NJ0714COE19	2014-07-25	United States	Colorado	Weld	Equine	OP971285	SAMN32117089
NJ0714COE20	2014-07-25	United States	Colorado	Boulder	Equine	OP971286	SAMN32117090
NJ0714COE21	2014-07-25	United States	Colorado	Boulder	Equine	OP971287	SAMN32117091
NJ0714TXE5	2014-07-25	United States	Texas	Bastrop	Equine	OP971306	SAMN32117428
NJ0714COE12	2014-07-24	United States	Colorado	Weld	Equine	OP971278	SAMN32117082
NJ0714COE14	2014-07-24	United States	Colorado	Weld	Equine	OP971280	SAMN32117084
NJ0714TXE1	2014-07-24	United States	Texas	Bastrop	Equine	OP971302	SAMN32117424
NJ0714TXE2	2014-07-24	United States	Texas	Bastrop	Equine	OP971303	SAMN32117425
NJ0714TXE3	2014-07-24	United States	Texas	Travis	Equine	OP971304	SAMN32117426
NJ0714TXE4	2014-07-24	United States	Texas	Travis	Equine	OP971305	SAMN32117427
NJ0714COE10	2014-07-23	United States	Colorado	Boulder	Equine	OP971276	SAMN32117080
NJ0714COE11	2014-07-23	United States	Colorado	El Paso	Equine	OP971277	SAMN32117081
NJ0714COE9	2014-07-22	United States	Colorado	Boulder	Equine	OP971275	SAMN32117079
NJ0714COE5	2014-07-21	United States	Colorado	Weld	Equine	OP971271	SAMN32117075
NJ0714COE6	2014-07-21	United States	Colorado	Weld	Equine	OP971272	SAMN32117076
NJ0714COE7	2014-07-21	United States	Colorado	Boulder	Equine	OP971273	SAMN32117077
NJ0714COE8	2014-07-21	United States	Colorado	Boulder	Equine	OP971274	SAMN32117078
NJ0714TXB1	2014-07-21	United States	Texas	Bastrop	Bovine	OP971300	SAMN32117422
NJ0714TXB2	2014-07-21	United States	Texas	Bastrop	Bovine	OP971301	SAMN32117423
NJ0714COE4	2014-07-19	United States	Colorado	Weld	Equine	OP971270	SAMN32117074
NJ0714COE3	2014-07-18	United States	Colorado	Weld	Equine	OP971269	SAMN32117073
NJ0714COE1	2014-07-09	United States	Colorado	Weld	Equine	OP971267	SAMN32117071
NJ0714COE2	2014-07-09	United States	Colorado	Weld	Equine	OP971268	SAMN32117072
NJ0614TXE1	2014-06-11	United States	Texas	San Patricio	Equine	OP971266	SAMN32117070
NJ0514TXE1	2014-05-20	United States	Texas	Kinney	Equine	OP971264	SAMN32117068
NJ0514TXE2	2014-05-20	United States	Texas	Kinney	Equine	OP971265	SAMN32117069
NJ0113CHB	2013-01-13	Mexico	Chihuahua		Bovine	OP971263	SAMN32117067
NJ0612NME6	2012-06-14	United States	New Mexico	Socorro	Equine	OP971261	SAMN32117065
NJ0612NME7	2012-06-14	United States	New Mexico	Socorro	Equine	OP971262	SAMN32117066
NJ0612NME5	2012-06-13	United States	New Mexico	San Miguel	Equine	OP971260	SAMN32117064
NJ0512NME1	2012-05-29	United States	New Mexico	Valencia	Equine	OP971259	SAMN32117063
